# Supplementary material for: A Novel Paclitaxel Derivative for Triple-Negative Breast Cancer Chemotherapy
Source: Molecules. 2023 Apr 23;28(9):3662. doi: 10.3390/molecules28093662 (PMC10180349; doi:10.3390/molecules28093662)
Supplement: Supplementary file 1 [file molecules-28-03662-s001.zip]

Archive with 1 entries (1 files):
- molecules-2248899-supplementary.pdf
